# Supplementary material for: Associations between genetically predicted sex and growth hormones and facial aging in the UK Biobank: a two−sample Mendelian randomization study
Source: Front Endocrinol (Lausanne). 2023 Oct 17;14:1239502. doi: 10.3389/fendo.2023.1239502 (PMC10616234; doi:10.3389/fendo.2023.1239502)
Supplement: Supplementary file 9 [file Table_1.xlsx]

## Sheet: Supplymentary Table1
Supplymentary Table1 The SNPs of SHBG MR analysis.
SNP	Beta.exposure	Eaf.exposure	Chr	Pos	Se.exposure	Pval.exposure	F
rs10026753	-0.0066	0.2395	4	88417350	0.0011	<5e-108	36.6188
rs10027275	-0.0107	0.7414	4	148982278	0.0011	<5e-108	99.8656
rs10041660	0.0055	0.5052	5	122650224	0.0009	<5e-108	34.2539
rs10110651	-0.0073	0.1661	8	36847115	0.0013	<5e-108	33.8553
rs10123811	0.0088	0.4231	9	4143735	0.0009	<5e-108	87.1656
rs10125995	0.0046	0.4421	9	128145942	0.0009	<5e-108	24.0356
rs10153315	-0.008	0.4184	17	79481772	0.0009	<5e-108	75.1325
rs10208512	-0.0145	0.0437	2	205373721	0.0023	<5e-108	40.4065
rs10228820	-0.0047	0.375	7	156154582	0.001	<5e-108	23.5775
rs10238028	0.0164	0.0669	7	99208899	0.0019	<5e-108	76.831
rs10245356	0.0066	0.6193	7	101907824	0.001	<5e-108	46.7191
rs10273476	0.0053	0.4858	7	17998418	0.0009	<5e-108	31.9781
rs10278546	0.0156	0.1947	7	100516003	0.0012	<5e-108	175.144
rs10416080	-0.0118	0.0941	19	19356992	0.0016	<5e-108	53.8863
rs10417333	-0.0058	0.2114	19	14160455	0.0012	<5e-108	25.4523
rs10432029	-0.0488	0.1475	17	7390669	0.0013	<5e-108	1457.55
rs10733608	0.0095	0.4855	9	117148430	0.0009	<5e-108	101.168
rs10750766	-0.0111	0.7107	11	65473798	0.001	<5e-108	116.06
rs10753556	0.0107	0.8752	1	23732762	0.0014	<5e-108	57.6282
rs10807139	-0.0229	0.9666	6	34185012	0.0026	<5e-108	77.8183
rs10841521	0.0072	0.2688	12	20587192	0.0011	<5e-108	45.3984
rs10864070	0.0083	0.0905	1	213961900	0.0016	<5e-108	25.8166
rs10873266	-0.0074	0.1218	14	74685613	0.0014	<5e-108	26.6586
rs10895276	-0.0084	0.3417	11	102083695	0.001	<5e-108	71.757
rs10946313	-0.007	0.3696	6	19381386	0.001	<5e-108	52.7289
rs10985915	0.0087	0.1116	9	126018715	0.0015	<5e-108	34.7459
rs11030100	0.0063	0.1988	11	27677586	0.0012	<5e-108	29.0301
rs11045806	0.0125	0.1886	12	21314736	0.0012	<5e-108	109.399
rs11110390	-0.0089	0.3337	12	100874901	0.001	<5e-108	81.7143
rs11155787	-0.0054	0.6398	6	151686905	0.001	<5e-108	30.6062
rs11164095	0.0057	0.2794	2	97155208	0.001	<5e-108	29.9339
rs11191841	0.0056	0.5068	10	105639611	0.0009	<5e-108	36.143
rs112035922	-0.0073	0.2316	13	115058408	0.0011	<5e-108	42.6619
rs113047832	-0.0125	0.0595	15	83488802	0.002	<5e-108	40.2743
rs113366589	-0.0102	0.092	17	40516616	0.0016	<5e-108	41.5052
rs114165349	-0.0782	0.0234	1	27021913	0.0031	<5e-108	643.848
rs114949263	0.0167	0.1113	7	150498245	0.0015	<5e-108	126.93
rs11556924	0.0088	0.3892	7	129663496	0.001	<5e-108	85.0663
rs11564722	0.0112	0.2394	11	2178330	0.0011	<5e-108	102.111
rs11621792	-0.0183	0.453	14	24871926	0.0009	<5e-108	373.842
rs116338429	0.0075	0.1711	13	114770990	0.0013	<5e-108	32.891
rs11640366	-0.0114	0.4973	16	88004539	0.0009	<5e-108	147.303
rs11656323	-0.0272	0.049	17	7145117	0.0021	<5e-108	168.041
rs11664106	0.0061	0.373	18	2846812	0.001	<5e-108	38.0202
rs11666245	-0.0165	0.0469	19	38229926	0.0022	<5e-108	56.0013
rs11682797	0.0075	0.2273	2	71459295	0.0011	<5e-108	45.266
rs117411982	0.0221	0.0156	15	53268365	0.0038	<5e-108	34.5075
rs11743810	0.0077	0.5597	5	137802404	0.0009	<5e-108	67.6343
rs117589665	-0.0151	0.0679	10	104000008	0.0018	<5e-108	66.4166
rs11765639	-0.0076	0.3873	7	1986738	0.001	<5e-108	61.8737
rs117921873	0.0261	0.0666	8	81473835	0.0019	<5e-108	188.645
rs11856606	0.009	0.1261	15	75925592	0.0014	<5e-108	40.5663
rs11856926	-0.0102	0.4485	15	96223649	0.0009	<5e-108	117.144
rs11862061	0.0102	0.0846	16	1860128	0.0017	<5e-108	36.7412
rs11957006	0.0124	0.0539	5	156802909	0.0021	<5e-108	36.1451
rs12059956	-0.0076	0.417	1	171063262	0.0009	<5e-108	66.1544
rs12263369	-0.0105	0.5923	10	94823343	0.0009	<5e-108	124.601
rs12287551	-0.0088	0.1456	11	82792297	0.0013	<5e-108	43.9656
rs1229498	-0.0111	0.7234	7	81568750	0.0011	<5e-108	108.916
rs12311848	0.0081	0.3338	12	124486851	0.001	<5e-108	66.4421
rs12320328	-0.0237	0.0843	12	25408464	0.0017	<5e-108	198.388
rs12325400	-0.0069	0.4017	16	30023786	0.001	<5e-108	52.9443
rs12411732	-0.0071	0.1454	10	113978097	0.0013	<5e-108	27.9562
rs12543287	0.0106	0.3714	8	42334511	0.001	<5e-108	119.406
rs12636106	0.0073	0.1607	3	122164156	0.0013	<5e-108	33.314
rs1265566	0.0071	0.685	12	111716376	0.001	<5e-108	50.0712
rs12696304	0.0068	0.2649	3	169481271	0.0011	<5e-108	41.1542
rs12699758	0.0067	0.7607	7	15964238	0.0011	<5e-108	37.5445
rs12762056	-0.0068	0.1568	10	33969962	0.0013	<5e-108	28.1965
rs12879423	-0.0089	0.6805	14	25927832	0.001	<5e-108	77.6663
rs12888084	0.0056	0.547	14	89884991	0.0009	<5e-108	35.4878
rs12916	0.0063	0.3998	5	74656539	0.001	<5e-108	44.4131
rs12928099	0.0099	0.2953	16	15150505	0.001	<5e-108	92.4312
rs12943365	0.0105	0.6092	17	29680526	0.0009	<5e-108	127.85
rs12965052	-0.0056	0.6333	18	45665900	0.001	<5e-108	32.9875
rs12989083	0.0069	0.2972	2	148595355	0.001	<5e-108	46.243
rs13035806	-0.0089	0.1151	2	178091822	0.0015	<5e-108	37.5337
rs13094241	0.008	0.7281	3	196190893	0.001	<5e-108	58.4477
rs13108218	-0.0228	0.6172	4	3443931	0.001	<5e-108	559.484
rs13150068	-0.0188	0.4368	4	88203828	0.0009	<5e-108	401.091
rs1316753	0.0053	0.3937	5	78531337	0.001	<5e-108	31.4035
rs13251458	0.0095	0.4709	8	145680456	0.0009	<5e-108	104.127
rs1325324	0.0057	0.4598	13	44981909	0.0009	<5e-108	36.7836
rs13315174	-0.0076	0.2163	3	105406468	0.0011	<5e-108	44.6033
rs13379043	0.0095	0.279	14	74250126	0.0011	<5e-108	80.6026
rs13389219	0.0137	0.3933	2	165528876	0.0009	<5e-108	209.447
rs13410306	0.0088	0.1211	2	61658685	0.0014	<5e-108	38.5573
rs13427019	-0.0097	0.2375	2	191564893	0.0011	<5e-108	78.0363
rs1352084	0.007	0.6992	7	46265136	0.001	<5e-108	47.0808
rs1375045	0.0062	0.2445	2	112263087	0.0011	<5e-108	31.8877
rs138526953	-0.019	0.0217	11	118793479	0.0033	<5e-108	33.8569
rs138611541	-0.0112	0.0763	5	56228040	0.0018	<5e-108	40.5151
rs138755456	0.0102	0.1236	1	235395595	0.0014	<5e-108	52.2665
rs139974673	-0.0609	0.0255	15	44027885	0.003	<5e-108	421.758
rs1408270	0.0098	0.2681	6	25873184	0.0011	<5e-108	86.9964
rs141881700	-0.052	0.0125	12	101056213	0.0043	<5e-108	147.303
rs143780053	0.0124	0.0568	1	197990538	0.002	<5e-108	38.4074
rs145212478	0.0381	0.0179	10	65499569	0.0035	<5e-108	116.422
rs146199089	0.0236	0.0185	1	150314457	0.0035	<5e-108	44.3862
rs148084628	-0.0114	0.0499	7	74088118	0.0021	<5e-108	28.2469
rs148118632	0.0233	0.0217	11	118399100	0.0032	<5e-108	51.5541
rs148827772	0.021	0.0227	4	110766064	0.0033	<5e-108	40.1593
rs149092986	-0.0188	0.0239	7	111624089	0.0032	<5e-108	34.9385
rs150449323	-0.0106	0.0941	8	72498067	0.0016	<5e-108	43.3418
rs1534696	0.0052	0.54	7	26397239	0.0009	<5e-108	31.1492
rs1561442	-0.0075	0.1358	10	80709678	0.0014	<5e-108	30.297
rs157935	0.011	0.3034	7	130585553	0.001	<5e-108	116.02
rs1640269	0.0195	0.2863	19	2793194	0.001	<5e-108	356.972
rs164895	-0.0059	0.7125	1	91569329	0.001	<5e-108	33.2682
rs1650548	-0.0096	0.2325	5	158027575	0.0011	<5e-108	73.8107
rs1684608	-0.0095	0.1921	16	4676852	0.0012	<5e-108	63.531
rs17184382	0.0124	0.4264	15	63792486	0.0009	<5e-108	173.659
rs1730862	-0.0237	0.6567	1	107614003	0.001	<5e-108	578.579
rs17580	0.0259	0.0482	14	94847262	0.0022	<5e-108	140.406
rs17592998	-0.0094	0.0923	11	43320406	0.0016	<5e-108	33.8466
rs1782652	-0.0117	0.3809	10	81074125	0.001	<5e-108	146.788
rs1799831	-0.0075	0.1563	7	44199142	0.0013	<5e-108	34.3267
rs1801689	-0.0372	0.0299	17	64210580	0.0027	<5e-108	195.739
rs182698541	0.0091	0.0822	1	10013014	0.0017	<5e-108	28.9756
rs184304	0.0075	0.8694	12	77437275	0.0014	<5e-108	29.3695
rs185406435	-0.0168	0.1132	5	53304991	0.0015	<5e-108	129.014
rs1870927	0.0072	0.621	1	226444946	0.001	<5e-108	55.7031
rs189513097	0.0147	0.0362	7	86680234	0.0026	<5e-108	32.8735
rs189595752	0.0117	0.108	4	171040797	0.0015	<5e-108	60.593
rs2073503	0.0062	0.3108	4	3536176	0.001	<5e-108	38.3292
rs2115107	-0.007	0.3816	19	7968168	0.001	<5e-108	52.9201
rs2122982	0.0158	0.2407	12	57781893	0.0011	<5e-108	212.101
rs213494	-0.0058	0.6501	1	54877103	0.001	<5e-108	35.7446
rs2176887	0.0118	0.9315	3	101105268	0.0019	<5e-108	40.2745
rs2182784	-0.0075	0.2275	13	51133421	0.0011	<5e-108	44.5262
rs2196943	-0.0116	0.6407	1	214355392	0.001	<5e-108	143.018
rs2224585	0.0058	0.2436	14	100868959	0.0011	<5e-108	28.697
rs2239222	0.0098	0.3495	14	73011885	0.001	<5e-108	97.9848
rs2276975	0.0099	0.1987	4	104119587	0.0012	<5e-108	72.8298
rs2351958	-0.0104	0.3876	11	16248020	0.001	<5e-108	118.616
rs2393791	0.0155	0.6219	12	121423956	0.001	<5e-108	259.861
rs2469102	0.0065	0.2785	15	66873916	0.001	<5e-108	38.5747
rs2498786	-0.0109	0.616	14	105262368	0.001	<5e-108	127.911
rs2544654	0.0071	0.7156	5	72888280	0.001	<5e-108	46.6047
rs2551644	0.012	0.1858	2	208440724	0.0012	<5e-108	101.195
rs2602856	-0.0136	0.6617	4	100029145	0.001	<5e-108	190.655
rs2612038	-0.0098	0.0952	12	66187476	0.0016	<5e-108	38.3977
rs2618566	-0.0074	0.6613	20	17844684	0.001	<5e-108	55.6193
rs2642438	0.0121	0.7027	1	220970028	0.001	<5e-108	141.661
rs267733	-0.0129	0.1612	1	150958836	0.0013	<5e-108	105.65
rs2724475	-0.0077	0.7384	4	17946432	0.0011	<5e-108	52.2864
rs273492	-0.0104	0.2555	19	18237882	0.0011	<5e-108	94.3445
rs2791644	-0.007	0.7661	1	11160674	0.0011	<5e-108	41.2535
rs2812208	0.0282	0.0213	13	50707087	0.0032	<5e-108	75.4252
rs28507491	0.0125	0.3767	4	77198986	0.001	<5e-108	168.94
rs28562483	-0.0104	0.1283	15	31660799	0.0014	<5e-108	54.3863
rs28925904	-0.0242	0.025	4	144359490	0.003	<5e-108	66.2096
rs28929474	0.101	0.02	14	94844947	0.0033	<5e-108	914.572
rs2895443	-0.0054	0.3861	11	92672801	0.001	<5e-108	31.588
rs2970877	0.0077	0.2968	4	23887454	0.001	<5e-108	57.6228
rs2972145	-0.0135	0.6464	2	227101309	0.001	<5e-108	193.741
rs3001032	0.0092	0.3197	1	219727779	0.001	<5e-108	85.3678
rs3004179	-0.0052	0.5986	6	98513032	0.001	<5e-108	30.0958
rs3019757	-0.0064	0.3297	11	68889779	0.001	<5e-108	40.8594
rs329122	-0.006	0.4195	5	133864599	0.0009	<5e-108	39.6048
rs34255979	0.0271	0.1203	19	46384830	0.0014	<5e-108	355.065
rs34457392	0.015	0.1004	10	63956395	0.0015	<5e-108	94.7032
rs34587839	-0.0133	0.1549	20	32300671	0.0013	<5e-108	104.9
rs34970607	0.0054	0.2674	3	123090360	0.0011	<5e-108	26.7817
rs35233014	-0.0139	0.7456	9	137268177	0.0011	<5e-108	165.635
rs35350976	0.0082	0.1809	19	59023174	0.0012	<5e-108	45.9043
rs35547626	0.035	0.3268	17	7618604	0.001	<5e-108	1301.05
rs35633876	-0.0078	0.4844	2	20363074	0.0009	<5e-108	69.4428
rs35763453	-0.0111	0.059	12	46215895	0.002	<5e-108	29.8204
rs35797675	0.0063	0.2166	7	72878044	0.0011	<5e-108	30.9382
rs36086195	0.0117	0.5801	1	16510894	0.0009	<5e-108	154.024
rs3733321	0.0064	0.6459	4	129043809	0.001	<5e-108	43.0472
rs3737178	-0.0119	0.0488	10	31607215	0.0022	<5e-108	30.0962
rs3743588	-0.0083	0.2851	16	11836508	0.001	<5e-108	62.9279
rs3824655	0.006	0.5897	10	13370779	0.0009	<5e-108	41.1078
rs3829639	-0.0074	0.3278	18	71943144	0.001	<5e-108	55.211
rs3862469	-0.0062	0.3221	16	11194080	0.001	<5e-108	38.4852
rs38855	-0.0061	0.4708	7	116358044	0.0009	<5e-108	41.7295
rs3946137	-0.006	0.3456	22	38988115	0.001	<5e-108	37.2508
rs40270	-0.0167	0.7727	5	55804552	0.0011	<5e-108	224.992
rs403694	-0.0057	0.5377	21	46567625	0.0009	<5e-108	37.0776
rs4073358	0.0056	0.5056	5	112382137	0.0009	<5e-108	35.9171
rs4092465	0.0092	0.648	18	55080437	0.001	<5e-108	87.5666
rs4142158	-0.0074	0.7003	9	123410819	0.001	<5e-108	53.4027
rs4338849	-0.0148	0.4902	17	45512483	0.0009	<5e-108	265.944
rs437564	-0.0057	0.3793	16	28836205	0.001	<5e-108	32.6817
rs45512696	0.0201	0.1747	19	35550878	0.0012	<5e-108	265.463
rs4567095	0.0075	0.3085	9	4309006	0.001	<5e-108	54.7078
rs4568281	0.0082	0.3202	4	157664231	0.001	<5e-108	67.276
rs4639796	-0.014	0.1599	1	197126649	0.0013	<5e-108	122.419
rs4665972	0.0349	0.6067	2	27598097	0.001	<5e-108	1339.66
rs4671328	0.0067	0.5511	2	58935282	0.0009	<5e-108	50.2036
rs4674669	-0.0068	0.8613	2	223430985	0.0013	<5e-108	25.9868
rs4680	-0.0074	0.5158	22	19951271	0.0009	<5e-108	63.0835
rs4714001	-0.0058	0.6392	6	36638175	0.001	<5e-108	35.9103
rs4794008	0.0091	0.2888	17	47048961	0.001	<5e-108	82.8987
rs4804414	-0.0146	0.4287	19	7223785	0.0009	<5e-108	240.757
rs4812336	0.006	0.3033	20	37547374	0.001	<5e-108	34.2171
rs4820091	0.0105	0.1811	22	21940189	0.0012	<5e-108	74.0287
rs4841133	0.0216	0.9083	8	9183664	0.0016	<5e-108	178.374
rs484195	0.0058	0.6149	19	45425460	0.001	<5e-108	35.5306
rs4860987	0.0175	0.2599	4	69491284	0.0011	<5e-108	242.639
rs4974310	0.0053	0.5708	3	70684583	0.0009	<5e-108	32.2221
rs4976033	-0.0059	0.4011	5	67714246	0.001	<5e-108	37.5925
rs55729432	0.0089	0.2658	16	88511548	0.0011	<5e-108	69.0087
rs55771168	0.0081	0.2716	11	119070949	0.0011	<5e-108	59.7554
rs55987409	0.0165	0.0723	20	49569025	0.0018	<5e-108	83.4987
rs56021343	-0.0073	0.2558	9	35654262	0.0011	<5e-108	45.5281
rs56024084	0.0103	0.5938	8	81824131	0.001	<5e-108	116.791
rs56077345	0.0097	0.0712	7	44808650	0.0018	<5e-108	28.1674
rs56196860	0.0201	0.0315	12	2908330	0.0027	<5e-108	57.1671
rs56257546	0.0197	0.0324	4	3001689	0.0027	<5e-108	53.8966
rs56300212	-0.0068	0.5195	17	65264056	0.0009	<5e-108	55.795
rs56332871	0.0341	0.2721	15	96714816	0.0011	<5e-108	1047.45
rs57158761	-0.0072	0.4363	3	185371172	0.0009	<5e-108	58.1256
rs57467915	-0.0241	0.015	2	220081416	0.0038	<5e-108	40.2593
rs587252	-0.0109	0.0876	19	56597165	0.0017	<5e-108	42.9873
rs59203582	0.0218	0.1575	8	81424720	0.0013	<5e-108	288.328
rs59662471	0.0059	0.3847	3	86842652	0.001	<5e-108	37.5221
rs60018147	0.0133	0.1204	19	3375572	0.0015	<5e-108	78.1396
rs6003988	0.0072	0.3188	22	24295388	0.001	<5e-108	50.0964
rs6063848	-0.0063	0.6463	20	51238428	0.001	<5e-108	40.0237
rs60684900	-0.0142	0.0811	17	7264760	0.0018	<5e-108	63.7955
rs6073431	0.0171	0.5312	20	43040569	0.001	<5e-108	319.579
rs6120663	-0.0088	0.4386	20	33081906	0.0009	<5e-108	86.4553
rs6129778	0.0123	0.1894	20	39870578	0.0012	<5e-108	105.778
rs61856602	0.0056	0.3293	10	52659456	0.001	<5e-108	32.3281
rs62079773	-0.0083	0.254	17	47230360	0.0011	<5e-108	59.8579
rs6220	-0.0086	0.7162	12	102794515	0.001	<5e-108	69.1807
rs62476229	0.0061	0.3049	7	77168277	0.001	<5e-108	35.5579
rs62580766	0.0109	0.1817	9	113034490	0.0012	<5e-108	80.5629
rs62618693	0.0174	0.0452	11	32956492	0.0022	<5e-108	60.1044
rs62623385	-0.0851	0.0341	17	7847837	0.0025	<5e-108	1167.3
rs6422513	0.0113	0.793	1	93032467	0.0011	<5e-108	98.4245
rs6458236	-0.0061	0.2667	6	41672639	0.0011	<5e-108	32.9033
rs6476065	-0.0048	0.576	9	28403813	0.001	<5e-108	25.4377
rs6486122	-0.0138	0.6899	11	13361524	0.001	<5e-108	187.203
rs6546096	-0.0214	0.7376	2	64906295	0.0011	<5e-108	408.845
rs6556402	0.0055	0.6839	5	158600346	0.001	<5e-108	30.0989
rs6567160	-0.0098	0.2329	18	57829135	0.0011	<5e-108	77.5527
rs6567230	-0.0055	0.2993	18	59330824	0.001	<5e-108	28.4369
rs668871	0.0161	0.4692	6	160769811	0.0009	<5e-108	296.122
rs6703810	0.0114	0.0775	1	39345358	0.0017	<5e-108	42.9498
rs6736913	-0.0323	0.9791	2	42510018	0.0032	<5e-108	99.8076
rs6758199	-0.018	0.0667	2	70537173	0.0019	<5e-108	92.0751
rs67763459	0.0062	0.3322	20	47464464	0.001	<5e-108	38.8416
rs6792725	0.0141	0.693	3	24520283	0.001	<5e-108	183.966
rs6860245	0.01	0.2476	5	127367998	0.0011	<5e-108	84.5515
rs687339	-0.0312	0.7722	3	135932359	0.0011	<5e-108	789.149
rs6879874	0.0052	0.7238	5	176730775	0.001	<5e-108	24.983
rs6939861	-0.0147	0.262	6	41703041	0.0011	<5e-108	186.266
rs695272	-0.0129	0.6628	22	28856760	0.001	<5e-108	167.811
rs7015	0.035	0.8148	7	97920623	0.0012	<5e-108	849.031
rs7068223	-0.0084	0.4733	10	63681422	0.0009	<5e-108	77.851
rs7096764	0.0058	0.2977	10	101426013	0.001	<5e-108	32.4075
rs7117818	0.0154	0.2304	11	69285250	0.0011	<5e-108	193.936
rs71413975	0.0129	0.1938	14	23723411	0.0012	<5e-108	119.263
rs71514237	0.008	0.6939	1	23825431	0.001	<5e-108	60.6285
rs71538127	-0.0087	0.1228	7	1010801	0.0014	<5e-108	37.7748
rs7250869	0.0079	0.6889	19	33887405	0.001	<5e-108	61.5338
rs7261425	0.0058	0.2784	20	20068635	0.001	<5e-108	30.688
rs7262150	0.0093	0.2379	20	62357471	0.0011	<5e-108	70.1853
rs72656010	-0.0078	0.1313	8	57122215	0.0014	<5e-108	31.7059
rs72683923	0.0338	0.02	14	50735947	0.0033	<5e-108	102.676
rs72753349	0.0128	0.0413	5	57392079	0.0024	<5e-108	29.6533
rs72820427	-0.0062	0.2532	2	48585506	0.0011	<5e-108	34.0648
rs72832032	-0.0232	0.0243	10	64604165	0.003	<5e-108	59.4373
rs72844546	-0.0099	0.6542	17	73149850	0.001	<5e-108	108.178
rs72948328	-0.0159	0.0603	2	111881810	0.002	<5e-108	66.0002
rs73079476	-0.0297	0.1512	12	21343833	0.0013	<5e-108	519.422
rs7314285	0.0346	0.0683	12	111522026	0.0018	<5e-108	351.337
rs73193388	0.0102	0.1343	4	3401678	0.0014	<5e-108	55.328
rs7338127	-0.0053	0.3261	13	59260511	0.001	<5e-108	28.5035
rs736820	-0.0059	0.3772	20	43034016	0.001	<5e-108	36.696
rs738409	0.0245	0.2162	22	44324727	0.0011	<5e-108	465.958
rs7406661	0.0221	0.2055	17	7063667	0.0011	<5e-108	376.076
rs7431776	-0.0055	0.7107	3	46744134	0.001	<5e-108	28.4966
rs74444983	-0.0077	0.2598	19	45745607	0.0011	<5e-108	51.324
rs7451021	-0.0094	0.689	6	130381246	0.001	<5e-108	86.0273
rs7535528	0.0056	0.3719	1	2444414	0.001	<5e-108	34.2943
rs7540115	0.0068	0.8189	1	200265618	0.0012	<5e-108	31.6659
rs758801	-0.0075	0.8524	3	52536308	0.0013	<5e-108	32.4047
rs7678138	-0.0099	0.1255	4	120106766	0.0014	<5e-108	49.3896
rs7696472	0.0132	0.4751	4	69538180	0.0009	<5e-108	200.087
rs77187510	-0.0068	0.1901	1	168041232	0.0012	<5e-108	31.1406
rs78058190	-0.0194	0.0504	2	219699999	0.0024	<5e-108	65.8906
rs7828742	-0.0088	0.5994	8	116960729	0.001	<5e-108	84.1363
rs784504	0.007	0.8115	3	39214256	0.0012	<5e-108	34.9066
rs7860634	0.0099	0.5734	9	139089679	0.0009	<5e-108	110.268
rs78890745	0.0178	0.1088	4	159834474	0.0015	<5e-108	140.395
rs7899096	-0.0086	0.7253	10	113922728	0.001	<5e-108	68.6463
rs79287178	-0.0347	0.0314	3	172294500	0.0028	<5e-108	153.126
rs79391862	-0.083	0.014	15	53739426	0.004	<5e-108	421.525
rs7949258	0.0064	0.3177	11	76186668	0.001	<5e-108	40.9107
rs796004	0.0235	0.2561	9	86594798	0.0011	<5e-108	485.049
rs79717793	-0.0226	0.1549	10	5262267	0.0013	<5e-108	309.172
rs7979129	0.0059	0.6303	12	66409705	0.001	<5e-108	37.3122
rs79879123	-0.0122	0.0439	12	93630236	0.0023	<5e-108	28.8717
rs8001781	-0.0056	0.6615	13	92019155	0.001	<5e-108	32.2605
rs80073355	0.0155	0.0358	7	86978014	0.0025	<5e-108	37.7072
rs80226362	-0.0063	0.1832	10	134413500	0.0012	<5e-108	27.4115
rs8025155	-0.023	0.1393	15	53093869	0.0014	<5e-108	288.825
rs802685	0.0063	0.2455	6	111124343	0.0011	<5e-108	34.1085
rs8033077	-0.0087	0.7219	15	35266501	0.001	<5e-108	69.9936
rs8079418	-0.0129	0.3876	17	17924060	0.0009	<5e-108	190.92
rs8134638	-0.0064	0.376	21	40644170	0.001	<5e-108	43.9004
rs820503	-0.0118	0.1377	9	6667928	0.0014	<5e-108	75.1862
rs838716	-0.0069	0.6795	2	234294791	0.001	<5e-108	48.5607
rs9297994	0.0115	0.6642	8	59392324	0.001	<5e-108	134.97
rs9304665	-0.0078	0.7642	19	47602577	0.0011	<5e-108	50.5105
rs9379084	-0.0145	0.1156	6	7231843	0.0015	<5e-108	93.296
rs9427104	0.012	0.4787	1	154589232	0.0009	<5e-108	166.812
rs9492	-0.0096	0.1827	6	32610976	0.0013	<5e-108	52.0283
rs9556403	0.0084	0.3513	13	95236825	0.001	<5e-108	73.3802
rs9677933	0.0073	0.1588	2	121337280	0.0013	<5e-108	32.6953
rs9697210	-0.0167	0.1458	9	131468740	0.0013	<5e-108	158.668
rs9712839	-0.0099	0.08	22	28487192	0.0017	<5e-108	32.8959
rs9823108	-0.0063	0.3616	3	56655202	0.001	<5e-108	41.8819
rs9823118	0.0062	0.6903	3	129721303	0.001	<5e-108	37.4906
rs9844972	-0.0144	0.0713	3	150097635	0.0018	<5e-108	60.8077
rs9849171	0.0081	0.3594	3	12622623	0.001	<5e-108	70.3728
rs9968070	-0.005	0.4308	3	82010368	0.0009	<5e-108	28.3469
rs998584	-0.0074	0.4818	6	43757896	0.0009	<5e-108	61.8651

## Sheet: Supplymentary Table2
Supplymentary Table2 The SNPs of BT, TT and E2 MR analysis.
	SNP	Beta	Eaf	Chr	Pos	SE	P	F
BT	rs10279715	-0.0217	0.4621	7	40870935	0.0031	3.1e-13	50.4124
BT	rs10738700	-0.0205	0.4306	9	24973797	0.0031	5.6e-11	44.0005
BT	rs10867084	0.0226	0.4891	9	140774721	0.003	6.8e-14	55.316
BT	rs10982156	0.0477	0.0695	9	117088064	0.0062	4.5e-14	58.6559
BT	rs112217694	-0.0495	0.0577	4	104641064	0.0066	1.2e-14	56.8883
BT	rs114492985	-0.0249	0.1126	4	70579768	0.0048	3.7e-08	26.5956
BT	rs114548805	-0.0528	0.0358	4	104705578	0.0083	8.6e-10	40.5319
BT	rs115260227	-0.2271	0.0119	4	104774698	0.0146	2.8e-56	241.413
BT	rs116823388	0.0375	0.1027	3	152139331	0.005	1.3e-14	55.8834
BT	rs11703376	0.0397	0.2697	22	49678713	0.0034	5.9e-32	132.201
BT	rs11751920	-0.0606	0.0218	6	34655818	0.0105	4.6e-09	33.5927
BT	rs1264332	0.0379	0.3523	6	30845563	0.0032	2.3e-25	141.618
BT	rs12796488	-0.0561	0.1769	11	94131557	0.004	6.9e-46	198.379
BT	rs12944649	0.0409	0.1987	17	7492228	0.0038	2e-27	114.208
BT	rs13065463	-0.0321	0.1309	3	61662996	0.0045	8.8e-13	50.2863
BT	rs13835	0.019	0.4242	15	89056040	0.0031	4.9e-10	37.837
BT	rs145359938	-0.0776	0.0241	7	78504431	0.0107	8.7e-15	52.9047
BT	rs146115416	-0.0879	0.0186	11	29378978	0.0113	1e-15	60.2378
BT	rs17703883	0.0443	0.2553	15	51530097	0.0035	7.5e-40	160.008
BT	rs1812755	-0.0339	0.1999	14	90007637	0.0039	5.1e-19	76.9951
BT	rs2011425	-0.0503	0.0796	2	234627608	0.0057	6.4e-20	78.9273
BT	rs2035837	-0.0729	0.1478	11	29200527	0.0043	6.7e-67	288.025
BT	rs2038695	-0.0228	0.5503	13	100559123	0.0031	2.6e-15	54.3796
BT	rs2090409	-0.0309	0.3159	9	108967088	0.0033	1.7e-21	88.6965
BT	rs2184968	0.0202	0.451	6	126760994	0.0031	9.1e-11	43.8795
BT	rs2438086	0.0218	0.5758	2	105871129	0.0031	6.9e-13	50.3652
BT	rs2631864	0.0331	0.1036	8	21112084	0.005	8.3e-12	43.559
BT	rs2764772	0.037	0.3341	16	20060653	0.0032	5.4e-33	131.285
BT	rs2959132	-0.0188	0.5569	11	28844928	0.0031	8.2e-11	37.9022
BT	rs2961853	0.0191	0.4687	5	165932048	0.0031	3.2e-10	39.1857
BT	rs3020421	-0.0185	0.3272	6	152349161	0.0033	1e-08	32.3792
BT	rs34040779	-0.0348	0.0757	3	107235109	0.0059	2.2e-09	34.7145
BT	rs34192788	-0.0198	0.3097	6	17417227	0.0033	4.2e-09	35.4499
BT	rs35737316	0.0402	0.2457	1	204161591	0.0035	4.7e-32	128.553
BT	rs3742223	-0.0433	0.0966	13	112725196	0.0052	1e-16	68.9099
BT	rs4562360	0.0324	0.7569	8	61704817	0.0036	3.6e-20	83.043
BT	rs4678408	0.0261	0.63	3	138053187	0.0032	7.6e-17	67.8921
BT	rs4872310	-0.0231	0.2473	8	25247181	0.0035	3.7e-12	42.9728
BT	rs4919686	-0.0234	0.2897	10	104592249	0.0034	3.9e-13	48.7018
BT	rs503542	0.0183	0.4503	11	118590743	0.0031	5.8e-10	35.3921
BT	rs55795858	0.018	0.3294	7	146124413	0.0033	1.5e-08	29.7696
BT	rs56196860	0.3213	0.0315	12	2908330	0.0087	1e-200	1362.79
BT	rs57606486	0.0533	0.0267	14	35796645	0.0095	2.1e-08	31.3811
BT	rs58879558	0.0226	0.2299	17	44095467	0.0036	2.4e-09	39.1001
BT	rs59049034	-0.0423	0.0861	4	104631374	0.0054	1.1e-14	60.6901
BT	rs62041532	0.0233	0.2126	16	73922719	0.0037	1.6e-10	39.1744
BT	rs62465144	-0.0232	0.1976	7	72883106	0.0038	1.6e-09	36.8137
BT	rs6486542	-0.0261	0.4294	12	130952209	0.0031	2.9e-18	71.2434
BT	rs6600895	-0.0174	0.458	4	69983412	0.003	3.2e-09	32.7891
BT	rs66956368	-0.0336	0.2973	3	61279726	0.0035	8.1e-23	91.4069
BT	rs6718154	0.0322	0.2748	2	180497923	0.0034	1.2e-22	89.4541
BT	rs7089031	-0.0174	0.3935	10	101693155	0.0031	3.2e-08	31.1015
BT	rs714786	-0.0213	0.3732	3	53789022	0.0031	3.7e-13	45.9257
BT	rs71519251	0.024	0.1669	1	163253865	0.0041	1.5e-09	33.7064
BT	rs71529289	-0.0359	0.2519	8	77879487	0.0035	2e-25	106.795
BT	rs7265992	-0.0317	0.1788	20	33525407	0.004	4e-16	62.2219
BT	rs72664935	0.0187	0.5754	1	32274901	0.0031	1.7e-09	36.379
BT	rs745486	-0.0213	0.2814	9	11242155	0.0034	1.2e-10	39.5537
BT	rs7454964	-0.0172	0.5716	6	52736685	0.0031	1.8e-08	31.0546
BT	rs76592891	0.0429	0.0483	6	27572715	0.0072	9.8e-10	35.6735
BT	rs7679843	0.0502	0.095	4	22028079	0.0053	3.8e-22	88.5039
BT	rs7700874	0.0193	0.4014	5	95808483	0.0031	4e-10	38.537
BT	rs78165052	-0.0251	0.133	5	134250596	0.0045	3.9e-09	31.4717
BT	rs7857865	0.0173	0.4753	9	1957974	0.0031	5.8e-09	31.9939
BT	rs7912521	0.0612	0.4156	10	67262089	0.0031	6.2e-94	394.087
BT	rs7915430	-0.0208	0.2021	10	121660465	0.0038	9.7e-09	30.1631
BT	rs7928369	-0.024	0.7218	11	125095221	0.0034	1.1e-13	50.1091
BT	rs8076703	-0.0239	0.7041	17	75612643	0.0033	1e-12	51.1096
BT	rs912202	0.0402	0.3433	9	77225603	0.0032	2.5e-38	157.1
BT	rs9322822	-0.0487	0.3215	6	105369598	0.0033	2.1e-52	224.248
BT	rs950716	-0.0337	0.1374	5	135680540	0.0044	3.1e-14	57.9506
BT	rs9824196	0.026	0.7209	3	28807441	0.0034	4.1e-16	58.6517
BT	rs9986829	0.0556	0.5069	7	15019259	0.0031	2.8e-76	331.543
TT	rs10192634	0.0232	0.2689	2	180500950	0.0034	2e-11	45.9429
TT	rs10279715	-0.0183	0.4621	7	40870935	0.0031	9.9e-10	35.9727
TT	rs1033667	0.0235	0.3003	22	29130300	0.0033	9.3e-13	49.9745
TT	rs1042522	0.129	0.7497	17	7579472	0.0035	1e-200	1385.49
TT	rs10459592	-0.0206	0.5691	15	51536141	0.0031	4.7e-12	45.0517
TT	rs1058319	0.0243	0.1352	20	62374389	0.0046	1.5e-08	28.4774
TT	rs10750766	-0.0221	0.711	11	65473798	0.0034	1.6e-11	43.2842
TT	rs10808961	0.0178	0.3356	8	42334926	0.0032	8e-09	30.5146
TT	rs10864086	-0.0217	0.7444	1	214318748	0.0035	5.3e-11	38.6943
TT	rs10868080	-0.0358	0.7445	9	86626769	0.0035	1.2e-27	106.23
TT	rs10958704	-0.0201	0.4021	8	38328302	0.0031	2.7e-11	42.089
TT	rs10982192	0.0238	0.2217	9	117149417	0.0037	6.3e-11	42.0164
TT	rs112217694	-0.0384	0.0578	4	104641064	0.0065	4.5e-10	34.5057
TT	rs114165349	-0.1479	0.0231	1	27021913	0.0101	6.7e-51	212.602
TT	rs114949263	0.033	0.1116	7	150498245	0.0048	1.8e-13	46.4491
TT	rs115260227	-0.148	0.012	4	104774698	0.0145	3.6e-25	103.952
TT	rs11607114	-0.0252	0.1555	11	48151287	0.0042	4.2e-10	36.0977
TT	rs11621792	-0.0176	0.4537	14	24871926	0.0031	6.7e-09	33.0281
TT	rs11645143	-0.0337	0.4028	16	28893532	0.0031	1.5e-28	117.693
TT	rs11703376	0.0343	0.2698	22	49678713	0.0034	2.7e-23	98.9874
TT	rs11735092	-0.0371	0.4377	4	88226231	0.0031	9.3e-35	147.175
TT	rs117664177	-0.0878	0.0122	12	101036562	0.0141	1.5e-11	38.79
TT	rs117921873	0.0342	0.0665	8	81473835	0.0062	9.1e-09	30.5035
TT	rs118049783	-0.0581	0.0248	10	64570933	0.0099	4.1e-09	34.8005
TT	rs11856926	-0.0196	0.449	15	96223649	0.0031	9e-11	40.7489
TT	rs1229498	-0.019	0.7223	7	81568750	0.0034	6.5e-09	30.4014
TT	rs12320328	-0.0431	0.0846	12	25408464	0.0055	2.3e-16	62.282
TT	rs12336359	0.0186	0.4057	9	4129657	0.0031	1.7e-09	35.7395
TT	rs12406721	0.0333	0.3428	1	107563243	0.0032	2.3e-28	107.742
TT	rs12450799	0.0183	0.6257	17	17730201	0.0031	1.4e-09	34.4247
TT	rs1260326	0.0616	0.6048	2	27730940	0.0031	2.7e-91	396.547
TT	rs12614829	0.0302	0.2075	2	64893183	0.0038	6.1e-17	64.833
TT	rs12679590	0.0164	0.3469	8	124460546	0.0032	4.5e-08	26.174
TT	rs12796488	-0.0412	0.1768	11	94131557	0.004	2e-26	107.653
TT	rs13108218	-0.0348	0.6168	4	3443931	0.0031	1.9e-29	122.525
TT	rs13112099	0.0382	0.4755	4	69537733	0.003	1.5e-39	158.402
TT	rs13289095	-0.0207	0.1452	9	131466489	0.0043	4e-08	22.8769
TT	rs1349359	0.0173	0.4381	5	165901446	0.0031	2.1e-08	31.6712
TT	rs1441911	0.0215	0.7832	4	77193545	0.0037	5.9e-09	34.2921
TT	rs145359938	-0.0556	0.0241	7	78504431	0.0106	4.3e-08	27.3235
TT	rs1468684	0.0195	0.7651	2	191509460	0.0036	1.7e-08	29.9162
TT	rs1679147	0.0265	0.6499	3	138097537	0.0032	5.5e-17	69.4947
TT	rs1688031	0.0368	0.861	19	35556640	0.0044	8.2e-18	69.9082
TT	rs1702333	0.0201	0.7144	12	124825924	0.0034	2.8e-08	35.6596
TT	rs1736177	0.0328	0.2929	19	2791624	0.0033	7.2e-24	96.4423
TT	rs1782652	-0.0165	0.3803	10	81074125	0.0032	2.9e-08	27.2549
TT	rs1812755	-0.0258	0.2001	14	90007637	0.0038	1.5e-11	44.909
TT	rs1899728	-0.041	0.1378	15	53146543	0.0044	3.3e-21	86.4999
TT	rs1933801	0.0375	0.6781	6	105365725	0.0032	7.8e-33	133.78
TT	rs1979835	-0.0304	0.1373	5	135689839	0.0044	9.9e-11	47.4949
TT	rs1994721	-0.0493	0.148	11	29204531	0.0043	1.9e-32	132.327
TT	rs2012736	-0.0482	0.0824	2	234622379	0.0055	5.1e-19	75.7822
TT	rs2038695	-0.021	0.5505	13	100559123	0.0031	1.1e-12	46.1846
TT	rs2090409	-0.0258	0.3157	9	108967088	0.0033	2.2e-16	61.8529
TT	rs2239222	0.0207	0.3492	14	73011885	0.0032	1.8e-10	41.4156
TT	rs2290867	-0.019	0.6263	2	57952870	0.0031	1.5e-09	36.6882
TT	rs2302762	0.1031	0.732	17	7358861	0.0034	1e-200	924.411
TT	rs2306216	-0.0267	0.8323	17	73240559	0.004	9.2e-12	43.7484
TT	rs2351958	-0.0252	0.3879	11	16248020	0.0031	1.8e-16	65.25
TT	rs2551641	0.0216	0.1886	2	208410267	0.0039	7.2e-09	30.9164
TT	rs2583948	-0.0349	0.097	12	66194613	0.0051	3e-11	46.3233
TT	rs2721195	-0.0204	0.525	8	145677011	0.0031	7.5e-11	44.5021
TT	rs2764772	0.032	0.3342	16	20060653	0.0032	2.5e-24	98.2148
TT	rs2792751	-0.0173	0.7272	10	113940329	0.0034	2.2e-08	26.0199
TT	rs2862954	0.0183	0.5	10	101912064	0.003	5.8e-09	36.532
TT	rs28929474	0.2217	0.0199	14	94844947	0.0109	1.2e-95	414.704
TT	rs2905801	0.0288	0.7055	17	29524974	0.0033	3.6e-19	76.1896
TT	rs329122	-0.0177	0.4192	5	133864599	0.0031	2.9e-09	33.115
TT	rs34040779	-0.0336	0.0755	3	107235109	0.0059	5.3e-09	32.3704
TT	rs34702488	0.0259	0.1757	1	163256609	0.004	1.7e-11	41.6825
TT	rs34851490	0.0477	0.1163	19	46384554	0.0048	1.8e-23	100.194
TT	rs34955534	-0.0416	0.0998	8	81710349	0.0052	4.1e-16	63.6062
TT	rs35135293	-0.0162	0.5191	2	20363666	0.003	2.5e-08	28.5052
TT	rs35182096	-0.0231	0.7444	9	137268682	0.0035	1.3e-10	43.3394
TT	rs35737316	0.0363	0.2458	1	204161591	0.0035	3.5e-27	105.672
TT	rs35824797	-0.044	0.0786	19	19456264	0.0057	1.7e-15	60.5154
TT	rs36086195	0.0189	0.5791	1	16510894	0.0031	1.7e-09	38.0248
TT	rs3742223	-0.03	0.0965	13	112725196	0.0052	2.8e-10	33.1237
TT	rs3768321	-0.0309	0.1968	1	40035928	0.0038	5.4e-15	65.2737
TT	rs3802650	-0.019	0.4771	10	93577624	0.003	3.6e-10	39.3777
TT	rs3808869	0.0166	0.5209	9	34622389	0.003	5.4e-09	29.7348
TT	rs3809272	-0.0196	0.303	12	111800258	0.0033	3.9e-10	35.1508
TT	rs3842763	0.0228	0.2389	11	2179204	0.0036	2.4e-11	39.7094
TT	rs40270	-0.0219	0.7721	5	55804552	0.0036	2.4e-09	36.7447
TT	rs4522206	-0.0189	0.3532	12	130948847	0.0032	7.9e-09	34.9438
TT	rs4757142	-0.0179	0.6095	11	13325695	0.0031	6.4e-09	32.5021
TT	rs4841133	0.0311	0.9088	8	9183664	0.0053	8.9e-10	34.6839
TT	rs4843753	-0.0239	0.4967	16	88003323	0.0031	2.2e-15	61.5418
TT	rs4860987	0.057	0.2602	4	69491284	0.0036	8.2e-57	243.893
TT	rs4900463	-0.0242	0.7305	14	100826435	0.0034	1.3e-13	49.9935
TT	rs540730	-0.0303	0.755	12	57807114	0.0035	3.7e-19	74.1999
TT	rs555754	0.02	0.4678	6	160769423	0.003	2.4e-13	43.0308
TT	rs55707100	-0.1108	0.0252	15	43820717	0.0097	1.8e-33	130.766
TT	rs55867305	-0.0326	0.2513	8	77884459	0.0035	1.8e-21	87.7956
TT	rs55869022	-0.0267	0.1324	3	61656512	0.0045	2e-09	34.6956
TT	rs56196860	0.3009	0.0315	12	2908330	0.0087	1e-200	1202.91
TT	rs56332871	0.0473	0.2723	15	96714816	0.0034	1.7e-47	190.155
TT	rs575146	-0.0177	0.6019	22	24295074	0.0032	1.1e-08	29.9031
TT	rs59194935	0.02	0.432	3	172147239	0.0031	3.7e-11	42.4734
TT	rs60701	-0.0188	0.7433	5	10733776	0.0035	4.3e-08	29.288
TT	rs6073431	0.0309	0.5308	20	43040569	0.0031	5e-24	99.4022
TT	rs62062271	0.0306	0.2282	17	44092497	0.0036	5.4e-18	72.6454
TT	rs631695	-0.0243	0.5825	11	69283303	0.0031	7.2e-17	62.5523
TT	rs645040	-0.0433	0.7732	3	135926622	0.0036	1.5e-35	142.881
TT	rs6656451	-0.019	0.5543	1	65990422	0.003	5.1e-12	38.8513
TT	rs6676846	0.0296	0.7943	1	92942352	0.0038	1.2e-15	62.2584
TT	rs66956368	-0.0305	0.2973	3	61279726	0.0035	2.1e-19	75.6391
TT	rs6736913	-0.0619	0.9788	2	42510018	0.0105	1.2e-08	34.8138
TT	rs6750410	-0.042	0.0652	2	70417730	0.0061	5.2e-12	46.9839
TT	rs6870458	0.023	0.5488	5	137818916	0.003	4.1e-13	56.6779
TT	rs6939861	-0.025	0.2618	6	41703041	0.0035	1.7e-12	51.189
TT	rs7015	0.0559	0.8145	7	97920623	0.0039	7.6e-49	205.309
TT	rs7123283	-0.0184	0.4749	11	122809055	0.0031	9.2e-10	36.1363
TT	rs7182912	-0.021	0.1914	15	89038812	0.0039	3.9e-09	29.0713
TT	rs72683923	0.0707	0.0196	14	50735947	0.011	2.2e-11	41.4245
TT	rs72704352	-0.0291	0.0926	14	94776994	0.0053	7.4e-09	30.3266
TT	rs72721770	-0.0191	0.3482	14	74204686	0.0032	1e-09	35.8164
TT	rs72837682	0.0409	0.2038	17	7063650	0.0038	1.3e-27	116.056
TT	rs73079476	-0.0545	0.1513	12	21343833	0.0042	4.2e-40	165.865
TT	rs7314285	0.039	0.0683	12	111522026	0.006	8.8e-12	41.9392
TT	rs738409	0.0512	0.2164	22	44324727	0.0037	4.3e-43	192.777
TT	rs7501729	0.0185	0.7387	17	1649267	0.0034	4.7e-08	29.147
TT	rs75796131	-0.0498	0.0258	11	29462374	0.0097	3.4e-08	26.5867
TT	rs7621942	0.0211	0.7255	3	28810497	0.0034	2.2e-11	38.3639
TT	rs7679843	0.0433	0.0947	4	22028079	0.0053	1.2e-17	66.2594
TT	rs7828742	-0.0168	0.5998	8	116960729	0.0031	2.5e-08	29.0623
TT	rs7835492	0.0246	0.1468	8	21089517	0.0043	1.1e-09	32.5746
TT	rs7844586	0.0201	0.7511	8	61782304	0.0035	1.1e-08	32.2693
TT	rs7912521	0.0492	0.4151	10	67262089	0.0031	2.6e-61	257.556
TT	rs7915430	-0.0254	0.2022	10	121660465	0.0038	2.3e-12	45.4649
TT	rs79391862	-0.1573	0.0138	15	53739426	0.0132	5.6e-38	141.104
TT	rs79717793	-0.0493	0.1547	10	5262267	0.0042	9.1e-36	138.564
TT	rs7997628	0.0173	0.3501	13	95217852	0.0032	2.8e-08	29.1755
TT	rs80138475	-0.0286	0.113	5	53304991	0.0048	1.8e-09	35.2502
TT	rs8107967	0.0187	0.5676	19	7972615	0.0031	1.7e-10	37.0187
TT	rs841194	-0.0272	0.1779	16	4670673	0.004	6.7e-11	45.7674
TT	rs9383605	-0.019	0.2952	6	152356619	0.0034	2.4e-09	32.0892
TT	rs9426823	0.0201	0.6982	1	154568665	0.0033	1.6e-10	37.0976
TT	rs9461224	0.018	0.3971	6	25936402	0.0031	4e-10	33.8191
TT	rs9738226	0.0264	0.6225	12	121423659	0.0031	2.7e-17	70.9612
TT	rs9899036	-0.0345	0.2949	17	7322440	0.0033	1.4e-26	109.312
TT	rs9986829	0.0414	0.5068	7	15019259	0.003	5.2e-45	184.344
E2	rs116662523	-0.1988	0.0235	3	32982461	0.0407	1.04e-06	23.8618
E2	rs12215821	-0.0811	0.1397	6	168538682	0.0176	4.21e-06	21.1666
E2	rs140613202	0.2006	0.0212	8	17097179	0.0423	2.15e-06	22.454
E2	rs145292296	-0.2385	0.0169	4	33255775	0.0473	4.56e-07	25.4397
E2	rs145893930	-0.3489	0.0114	1	61357446	0.0683	3.32e-07	26.0565
E2	rs16991615	0.13	0.0651	20	5948227	0.0238	4.67e-08	29.8498
E2	rs1873901	-0.057	0.5902	3	148361474	0.0123	3.62e-06	21.455
E2	rs188764407	-0.1932	0.028	6	16566948	0.0394	9.43e-07	24.0401
E2	rs2345568	0.0647	0.3341	6	167381804	0.0127	3.66e-07	25.8706
E2	rs34929649	0.0583	0.3354	6	31858530	0.0127	4.65e-06	20.9773
E2	rs35715872	-0.2543	0.013	1	65762471	0.0551	3.91e-06	21.309
E2	rs45446698	-0.2064	0.0427	7	99332948	0.0302	7.62e-12	46.8608
E2	rs4764934	-0.0848	0.1838	12	103469376	0.0156	6.07e-08	29.3397
E2	rs62253669	0.1116	0.0788	3	55933979	0.0226	7.55e-07	24.4668
E2	rs734518	-0.0651	0.4954	19	55832884	0.012	6.38e-08	29.2448
E2	rs74586992	-0.2132	0.0221	13	99601230	0.0442	1.41e-06	23.2725
E2	rs77465768	0.1437	0.041	5	62669583	0.03	1.62e-06	22.9974
E2	rs8021825	0.0659	0.7527	14	40297086	0.014	2.68e-06	22.0344
E2	rs9825630	0.0627	0.6396	3	72090835	0.0125	5.65e-07	25.0292

## Sheet: Supplymentary Table3
Supplymentary Table3.The MR analysis result of TT, BT and E2
	Method	nSNPs	Beta	SE	Pval	OR	OR lci95%	OR uci95%
TT	MR Egger	142	0.00629992	0.00703304	0.371918	1.00632	0.992543	1.02029
	Weighted median	142	-0.00184598	0.00616741	0.764702	0.998156	0.986163	1.01029
	Inverse variance weighted	142	0.00932761	0.00392756	0.0175533	1.00937	1.00163	1.01717
	Simple mode	142	0.0411326	0.0182446	0.0257052	1.04199	1.00539	1.07993
	Weighted mode	142	-0.0053413	0.00598378	0.373576	0.994673	0.983075	1.00641
BT	MR Egger	73	0.00894791	0.00938967	0.343848	1.00899	0.990589	1.02773
	Weighted median	73	0.00554869	0.0067374	0.410187	1.00556	0.992373	1.01893
	Inverse variance weighted	73	0.0133837	0.00515464	0.00941967	1.01347	1.00329	1.02376
	Simple mode	73	0.0265117	0.0175925	0.136189	1.02687	0.992062	1.06289
	Weighted mode	73	0.00911345	0.00890555	0.309571	1.00916	0.991693	1.02692
E2	MR Egger	19	-0.0148941	0.010635	0.179357	0.985216	0.964892	1.00597
	Weighted median	19	-0.0112475	0.00566904	0.0472536	0.988816	0.977889	0.999864
	Inverse variance weighted	19	-0.00983387	0.00500303	0.0493468	0.990214	0.980552	0.999972
	Simple mode	19	-0.0137407	0.0119678	0.265942	0.986353	0.963486	1.00976
	Weighted mode	19	-0.0143758	0.0110125	0.208193	0.985727	0.964679	1.00723
GH	MR Egger	13	-0.0214663	0.0138985	0.150732	0.978762	0.95246	1.00579
	Weighted median	13	0.00457207	0.00792937	0.56421	1.00458	0.98909	1.02032
	Inverse variance weighted	13	0.00275909	0.00572512	0.629858	1.00276	0.991574	1.01408
	Simple mode	13	0.00616545	0.0137925	0.662825	1.00618	0.979348	1.03376
	Weighted mode	13	0.00661526	0.0154739	0.676579	1.00664	0.976565	1.03764
IGF-1	MR Egger	10	1.42e-05	9.79e-06	0.183914	1.00001	0.999995	1.00003
	Weighted median	10	1.14e-05	8.29e-06	0.167889	1.00001	0.999995	1.00003
	Inverse variance weighted	10	1.1e-05	8.05e-06	0.172593	1.00001	0.999995	1.00003
	Simple mode	10	2.96e-06	0.000149185	0.984581	1	0.999711	1.0003
	Weighted mode	10	1.17e-05	7.86e-06	0.169479	1.00001	0.999996	1.00003
